# Supplementary material for: The Total Solubility of the Co-Solubilized PAHs with Similar Structures Indicated by NMR Chemical Shift
Source: Molecules. 2021 May 10;26(9):2793. doi: 10.3390/molecules26092793 (PMC8125976; doi:10.3390/molecules26092793)
Supplement: Supplementary file 1 [file molecules-26-02793-s001.zip]

Archive with 1 entries (1 files):
- molecules-1178761-supplementary.pdf
